# Supplementary material for: Biparatopic HER2-targeted nanobody binder synergizes with trastuzumab in resistant tumor cells
Source: Front Immunol. 2025 Oct 27;16:1711448. doi: 10.3389/fimmu.2025.1711448 (PMC12597947; doi:10.3389/fimmu.2025.1711448)
Supplement: Supplementary file 1 [file DataSheet1.zip]

Archive with 4 entries (4 files):
- Supplementary Table.docx.DOCX
- Source_data_1.pdf.PDF
- Source_data_3.zip.ZIP
- Source_data_2.xlsx.XLSX
