# Supplementary material for: Biparatopic HER2-targeted nanobody binder synergizes with trastuzumab in resistant tumor cells
Source: Front Immunol. 2025 Oct 27;16:1711448. doi: 10.3389/fimmu.2025.1711448 (PMC12597947; doi:10.3389/fimmu.2025.1711448)
Supplement: Supplementary file 1 [file DataSheet1.zip › Source_data_2.xlsx.XLSX]

## Sheet: Figure.1C
	A2H3	A2G5	A9F5	A9B5	H2A6	H2F5	G1H4	G1E4
A2H3					0	0	0	0
A2G5					0	0	0	0
A9F5					0	10	0	0
A9B5					0	10	0	10
H2A6	0	0	0	0			0	0
H2F5	0	0	10	10			0	10
G1H4	0	0	0	0	0	0
G1E4	0	0	0	10	0	10

## Sheet: Figure.1D
	A2H3	A2G5	A9F5	A9B5	H2A6	H2F5	G1H4	G1E4
A2H3					0	0	0	0
A2G5					0	0	0	0
A9F5					0	0	0	0
A9B5					0	10	0	10
H2A6	0	0	0	0			0	0
H2F5	0	10	0	10			0	10
G1H4	0	0	0	0	0	0
G1E4	0	10	0	10	0	10

## Sheet: Figure.1E
nM	A9F5-H2F5-Fc[0.09]			A9B5-H2F5-Fc[18.04]			A9B5-G1E4-Fc[4.09]			H2F5-A9F5-Fc[1.99]			H2F5-A9B5-Fc[N/A]			G1E4-A9B5-Fc[50.43]			G1E4-H2F5-Fc[0.05]			H2F5-G1E4-Fc[5.15]			IgG[N/A]			T+P[0.41]
0.0096	116.15	102.121	101.631321*	130.612	131.973	98.6394558*	95.9722	99.1667	106.111111*	112.82	114.388	117.237	106.463	112.075	92.8571429*	111.944	114.861	118.056	108.027	123.401	117.143	114.684	106.314	96.0352	101.195	101.195	126.892	123.056	101.389	90.6944
0.048	107.504	81.8923	79.4454	135.374	126.02	121.769	107.222	107.083	125.694	121.083	126.496	120.655	118.878	104.762	105.442	105.556	115.694	124.583	122.857	119.048	118.367	83.25991*	88.98678*	84.72834*	108.765	109.562	114.542	124.583	97.0833	84.4444
0.24	68.1892	56.4437	52.8548	132.313	127.041	111.054	125	118.056	126.25	115.242	108.832	110.541	112.415	113.095	95.068	125.556	112.083	128.889	127.891	131.973	128.98	97.5037	102.35	77.0925	116.335	105.379	113.745	105.278	80.2778	76.6667
1.2	51.876	43.3931	41.925	127.211	124.66	117.687	98.1944	92.6389	88.8889	105.841	103.419	88.3191	118.878	106.803	103.401	113.333	122.361	125.417	139.728	127.347	131.837	91.3363	100.587	90.0147	119.522	107.171	106.574	74.0278	65.1389	67.3611
6	42.5775	35.3997	31.4845	108.674	101.361	100.17	72.3611	69.5833	66.6667	85.0427	85.4701	80.6268	103.912	93.7075	96.0884	117.5	104.444	125.139	120.68	127.483	134.966	70.6314	68.4288	70.4846	108.167	93.0279	110.359	58.0556	52.0833	55
30	39.9674	35.5628	29.69	67.8571	61.5646	58.6735	51.9444	49.3056	52.3611	77.9202	54.5584	66.9516	93.7075	93.8775	15.13605*	106.111	112.917	110	118.095	118.775	124.626	63.8766	61.5272	61.0866	112.55	104.781	108.367	48.8889	45.2778	47.0833
150	51.5498	44.0457	39.6411	37.2449	32.483	34.6939	39.5833	40.1389	38.8889	75.2137	73.2194	69.943	61.7347	55.6122	56.8027	105	94.3056	93.3333	127.483	124.626	111.293	53.5977	52.8634	48.8987	115.538	111.554	103.187	47.6389	46.3889	44.7222

## Sheet: Figure.1F
nM	A9B5-Fc-H2F5[N/A]			A9B5-Fc-G1E4[35.82]			H2F5-Fc-A2G5[4.78]			H2F5-Fc-A9B5[0.05]			H2F5-Fc-G1E4[16.94]			G1E4-Fc-A9B5[0.21]			G1E4-Fc-A2G5[N/A]			G1E4-Fc-H2F5[N/A]			IgG[N/A]			T+P[0.11]
0.0096	117.007	106.463	122.619	100.952	119.048	106.394558*	108.483	114.519	106.199021*	104.583	107.778	102.083333*	110.719	112.041	118.502	106.803	109.796	108.29932*	117.618	108.972	92.1696574*	114.684	113.95	99.1189427*	101.195	101.195	126.892	120.705	91.63	104.992658*
0.048	114.116	112.075	126.361	105.986	119.864	124.898	122.186	105.71	104.731	116.944	129.861	123.056	100	93.5389	100.294	117.279	122.041	121.088	135.726	126.917	108.972	108.223	97.5036711*	102.056	108.765	109.562	114.542	104.552	82.3788	81.3509
0.24	119.558	118.027	131.122	114.966	122.993	132.109	99.1843	101.468	100.816	149.861	144.583	154.583	106.461	103.818	116.3	137.551	143.946	128.98	145.351	146.166	125.122	121.439	119.53	100.734	116.335	105.379	113.745	86.0499	69.8972	67.4009
1.2	122.279	113.435	125.17	127.483	132.925	132.925	98.2056	96.5742	87.2757	156.944	162.638889*	166.666667*	105.727	105.286	114.097	156.735	155.102	172.653	150.734	134.095	133.605	132.305433*	126.872	115.418	119.522	107.171	106.574	63.583	55.2129	63.7298
6	138.946	135.374	132.143	127.619	122.857	131.565	86.1338	76.3458	83.5237	153.055556*	163.472222*	136.667	107.195	99.4126	101.175	166.122	162.313	170.612	138.01	125.285	125.449	122.614	120.264	120.852	108.167	93.0279	110.359	52.1292	46.5492	47.2834
30	122.789	128.401	124.49	114.966	116.871	118.639	69.3312	63.2953	64.6003	127.778	135	130.139	96.1821	90.8957	89.4273	156.735	167.211	162.313	120.228	117.781	118.108	128.341	115.859	106.021	112.55	104.781	108.367	45.5213	38.0323	38.4728
150	105.442	108.333	96.2585	101.225	96.0544	94.1497	59.7064	63.6215	57.0962	106.389	101.667	104.722	89.721	81.7915	86.4905	141.769	137.415	141.633	119.25	133.442	116.803	105.874	105.433	103.524	115.538	111.554	103.187	46.9897	41.4097	42.5844

## Sheet: Figure.1G
IgG	T	T+P	P	A9B5-G1E4-Fc	H2F5-A9B5-Fc	H2F5-G1E4-Fc	H2F5-A9F5-Fc	H2F5-Fc-A2G5	H2F5-Fc-G1E4	H2F5-A9F5-Fc	A9F5-H2F5-Fc
1.00331	0.751406	0.703431	0.902897	0.742295	0.772859	1.11968	1.25619	0.992773	0.939481	0.929792	0.434703

## Sheet: Figure.2D
HER2-WT
nM	IgG		AH		T		P		H2F5-Fc		A9F5-Fc
0.0457247	0.066	0.066	0.313	0.286	0.237	0.254	0.293	0.31	0.231	0.238	0.333	0.347
0.137174	0.082	0.094	0.419	0.433	0.292	0.291	0.441	0.487	0.269	0.257	0.489	0.498
0.411523	0.07	0.086	0.782	0.831	0.402	0.479	0.752	0.757	0.337	0.336	0.874	0.923
1.23457	0.074	0.081	1.621	1.599	0.705	1.073	1.431	1.488	0.541	0.547	1.563	1.496
3.7037	0.072	0.075	2.304	2.256	1.545	1.799	1.794	1.855	1.17	1.214	1.796	1.965
11.1111	0.08	0.08	2.602	2.525	2.072	2.113	1.826	1.902	1.968	2.009	1.98	2.245
33.3333	0.074	0.064	2.594	2.685	1.941	2.202	2.159	2.094	2.248	2.329	2.15	2.242
100	0.094	0.09	2.637	2.781	2.285	1.909	2.035	2.058	2.074	2.179	2.138	2.262
HER2-mD1
nM	IgG		AH		T		P		H2F5-Fc		A9F5-Fc
0.0457247	0.069	0.072	0.152	0.161	0.11	0.123	0.081	0.098	0.05	0.045	0.043	0.046
0.137174	0.07	0.096	0.35	0.336	0.242	0.243	0.186	0.176	0.059	0.055	0.053	0.051
0.411523	0.063	0.076	0.739	0.792	0.568	0.532	0.42	0.41	0.075	0.072	0.046	0.05
1.23457	0.057	0.087	1.499	1.563	1.254	1.23	0.862	0.858	0.122	0.123	0.053	0.052
3.7037	0.062	0.074	1.97	2.02	1.804	1.806	1.258	1.236	0.211	0.225	0.058	0.06
11.1111	0.066	0.071	2.07	2.253	2.01	1.968	1.63	1.517	0.39	0.376	0.062	0.073
33.3333	0.051	0.058	2.222	2.341	2.037	1.924	1.712	1.658	0.469	0.498	0.074	0.084
100	0.104	0.067	2.283	2.302	2.08	1.961	1.89	1.829	0.614	0.622	0.1	0.107
HER2-mD2
nM	IgG		AH		T		P		H2F5-Fc		A9F5-Fc
0.0457247	0.078	0.068	0.199	0.215	0.121	0.131	0.036	0.037	0.039	0.046	0.139	0.141
0.137174	0.088	0.082	0.449	0.469	0.265	0.248	0.042	0.041	0.041	0.041	0.274	0.361
0.411523	0.072	0.069	0.928	0.901	0.6	0.585	0.051	0.051	0.048	0.051	0.65	0.757
1.23457	0.064	0.058	1.627	1.452	1.12	1.167	0.062	0.064	0.061	0.07	1.265	1.369
3.7037	0.058	0.065	1.931	1.849	1.722	1.859	0.075	0.072	0.077	0.077	1.656	1.714
11.1111	0.062	0.069	1.904	1.908	1.904	1.889	0.088	0.086	0.109	0.112	1.773	1.858
33.3333	0.065	0.069	2.045	2.148	1.998	2.144	0.115	0.115	0.154	0.142	1.894	2.008
100	0.068	0.076	2.043	1.939	2.037	2.023	0.159	0.142	0.18	0.208	1.788	1.857
HER2-mD4
nM	IgG		AH		T		P		H2F5-Fc		A9F5-Fc
0.0457247	0.07	0.074	0.147	0.144	0.033	0.032	0.174	0.179	0.042	0.053	0.19	0.237
0.137174	0.078	0.08	0.344	0.332	0.044	0.04	0.427	0.444	0.058	0.058	0.458	0.558
0.411523	0.096	0.066	0.784	0.812	0.037	0.035	1.007	1.048	0.119	0.118	0.974	1.094
1.23457	0.068	0.075	1.65	1.488	0.036	0.036	1.678	1.736	0.278	0.3	1.655	1.781
3.7037	0.058	0.06	2.047	2.175	0.036	0.037	2.104	2.073	0.697	0.672	2.1	2.06
11.1111	0.062	0.065	2.329	2.292	0.041	0.041	2.168	2.083	1.084	1.071	2.147	2.304
33.3333	0.057	0.062	2.434	2.304	0.051	0.046	2.147	2.11	1.191	1.283	1.996	2.101
100	0.058	0.063	2.458	2.496	0.064	0.057	2.139	2.139	1.454	1.402	1.946	2.215
mHER2
nM	IgG		AH		T		P		H2F5-Fc		A9F5-Fc
0.0457247	0.043	0.046	0.082	0.077	0.07	0.074	0.078	0.068	0.069	0.072	0.066	0.066
0.137174	0.053	0.051	0.078	0.077	0.078	0.08	0.088	0.082	0.07	0.096	0.082	0.094
0.411523	0.046	0.05	0.074	0.084	0.096	0.066	0.072	0.069	0.063	0.076	0.07	0.086
1.23457	0.053	0.052	0.089	0.08	0.068	0.075	0.064	0.058	0.057	0.087	0.074	0.081
3.7037	0.058	0.06	0.094	0.086	0.058	0.06	0.058	0.065	0.062	0.074	0.072	0.075
11.1111	0.062	0.073	0.141	0.136	0.062	0.065	0.062	0.069	0.066	0.071	0.08	0.08
33.3333	0.074	0.084	0.203	0.208	0.057	0.062	0.065	0.069	0.051	0.058	0.074	0.064
100	0.1	0.107	0.366	0.394	0.058	0.063	0.068	0.076	0.104	0.067	0.094	0.09

## Sheet: Figure.2E
	IgG	AH	T	P	H2F5-Fc	A9F5-Fc
HER2-WT	>100	1.048	1.821	0.7824	3.82	0.7474
mHER2	>100	>100	>100	>100	>100	>100
HER2-D1	>100	0.7619	0.9417	1.583	12.28	>100
HER2-D2	>100	0.5261	1.031	>100	78.06	0.6784
HER2-D4	>100	0.7922	50.27	0.4745	4.362	0.4762

## Sheet: Figure.2F
NCI-N87
nM	IgG			AH			T+P
7.40741	715.7	788.3	814.6	71214.5	108389	58050.3	62430.3	50285.5	62531
22.2222	711.3	828.7	879.6	112266	169204*	97207.3	76306.2	79695.9	83163.6
66.6667	738.5	790.9	724.2	135161	140397	134654	113627	112320	183896.3*
200	805.1	873.4	727.1	120077	129535	140411	124102	97876.9	149373
MCF-7
nM	IgG			AH			T+P
7.40741	690.7	763.3	789.6	20898.9	20902.3	13980.6	13272.7	9040.9	12062.7
22.2222	686.3	803.7	854.6	22908.9	4136.5*	18959.3	17109	11949.5	13569.2
66.6667	713.5	765.9	699.2	24330.9	23078.9	21869.3	17554.1	15584.1	14401.3
200	780.1	848.4	702.1	27840.9	25614.1	25022.6	21232.4	19779.7	17225.1
JIMT-1
nM	IgG			AH			T+P
7.40741	70.6	111.1	186.5	5029.2	5867.8	6918.9	1563	2061	2177.6
22.2222	193.1	141.3	81	6402.7	8454.1	8122	3484.2	3726.3	2974.1
66.6667	37.7	120.9	155.2	7986.1	10166.2	9148.5	6108.4	5882.8	5382.6
200	24.3	110.4	107.5	12480.1	11126.4	10349.8	7905.8	7161.4	6221.9

## Sheet: Figure.3A
IgG	AH+T	AH	T	P	T+P
0	80.032	75.7655	17.1217	8.56476	27.8754
0	79.7762	76.1127	14.4837	30.3451	28.977
0	79.9049	75.9403	15.8233	0	28.4304

## Sheet: Figure. 3B
IgG	AH+T	AH	T	P	T+P
0	74.055	47.4531	0.985746	5.4066	4.13593
0	75.7968	45.8689	-5.19144	4.81643	0
0	74.9561	46.6728	-2.00942	5.11243	1.54073

[truncated: 5 more sheets: Figure.3C, Figure.3D, Figure.4A, Figure.4B, Figure.4C]
